# Supplementary material for: The Nearly Complete Genome of Grifola frondosa and Light-Induced Genes Screened Based on Transcriptomics Promote the Production of Triterpenoid Compounds
Source: J Fungi (Basel). 2025 Apr 18;11(4):322. doi: 10.3390/jof11040322 (PMC12028448; doi:10.3390/jof11040322)
Supplement: Supplementary file 1 [file jof-11-00322-s001.zip › Supplementary File/Supplementary Table.xlsx]

## Sheet: Table S1
Table S1 qRT-PCR primers sequece
primer	Sequence
FUN_001792-F	ACCTGCGCTTCACTCTTCAA
FUN_001792-R	TGCCTTCGTCAGTCCTCAAC
FUN_002153-F	CTCCCACAGTCGTCGTATCG
FUN_002153-R	CACGTTTGATGCCAGTGCAA
FUN_001933-F	GACGCAACGACAAACCCTTC
FUN_001933-R	GACGAGAAGCCTGTCTACGG
FUN_001956-F	GAGCTGGCTGGAGACACAAT
FUN_001956-R	TGAAAGTAGGGCGTAGCGTC
FUN_001494-F	CCACGCTTACCCTCTCGTTT
FUN_001494-R	TCTCACCGATGCTCTCCTCA
FUN_011564-F	AGATTGTCGCTATCGGCGAG
FUN_011564-R	TACTGTGAGAACGTGCCGTC
FUN_005912-F	AGGCGAATGCCAGTCTTGAA
FUN_005912-R	TGCTGTACTGTTGGATGCGT
FUN_006226-F	CTCGACATCCTCGTGCTGAA
FUN_006226-R	ATAATGCGGCCTCCTGCTTT
Actin-FUN_000155-F	GGTCGTGACTTGACGGAGTT
Actin-FUN_000155-R	AGCAACGTAGCACAGCTTCT

## Sheet: Table S2
Table S2 The Illumina short-reads of G. frondosa CH1
sample	num_seqs	sum_len	avg_len	Q20(%)	Q30(%)	AvgQual	GC(%)
G. frondosa	18808331	2840057981	151	97.2	93.25	25.94	44.8
sample	num_seqs	sum_len	avg_len	Q20(%)	Q30(%)	AvgQual	GC(%)
G. frondosa	18808331	2840057981	151	93.82	88.18	22.78	44.23

## Sheet: Table S3
Table S3 The HiFi reads of G. frondosa CH1
num_seqs	sum_len	min_len	avg_len	max_len
459796	8506098893	186	18499.7	60773

## Sheet: Table S4
Table S4 The Hi-C data of G. frondosa CH1
sample	read number	base count(Gbp)	read length(bp)	q20	q30	gc content	GC(%)
G. frondosa	62,475,790x2	18.74	150150	98.65%, 98.12%	95.86%, 95.43%	56.06%, 55.78%	47.12，46.91

## Sheet: Table S5
Table S5 The final assembled genome of G. frondosa CH1
Assembly	genome
contigs (>= 0 bp)	30
contigs (>= 1000 bp)	30
contigs (>= 5000 bp)	30
contigs (>= 10000 bp)	30
contigs (>= 25000 bp)	30
contigs (>= 50000 bp)	18
Total length (>= 0 bp)	38814349
Total length (>= 1000 bp)	38814349
Total length (>= 5000 bp)	38814349
Total length (>= 10000 bp)	38814349
Total length (>= 25000 bp)	38814349
Total length (>= 50000 bp)	38334665
contigs	30
Largest contig	4053711
Total length	38814349
GC(%)	49.78
N50	2978133
N90	2.93539e+06
L50	6
L90	12

## Sheet: Table S6
Table S6 The final chromosome-level assembly genome of G. frondosa CH1
Assembly	genome
contigs (>= 0 bp)	12
contigs (>= 1000 bp)	12
contigs (>= 5000 bp)	12
contigs (>= 10000 bp)	12
contigs (>= 25000 bp)	12
contigs (>= 50000 bp)	12
Total length (>= 0 bp)	35740907					38814349
Total length (>= 1000 bp)	35740907
Total length (>= 5000 bp)	35740907
Total length (>= 10000 bp)	35740907					0
Total length (>= 25000 bp)	35740907
Total length (>= 50000 bp)	35740907
contigs	12
Largest contig	6168460
Total length	35740907
GC(%)	50.43
N50	2980155
N90	2097129
L50	5
L90	10
radio(%)	0.9208

## Sheet: Table S7
Table S7 Classification of repetitive elements in the genome of G. frondosa
Repeat class	Repeat subclass	Number of elements	Length occupied (bp)	Percentage of sequence
SINEs		0	0	0
Penelope		0	0	0
LINEs		115	215977	0.6
	CRE/SLACS	0	0	0
	L2/CR1/Rex	28	43553	0.12
	R1/LOA/Jockey	19	7002	0
	R2/R4/NeSL	21	31131	0.09
	RTE/Bov-B	0	0	0
	L1/CIN4	0	0	0
LTR
	BEL/Pao	18	32997	0.09
	Ty1/Copia	319	486060	1.36
	Gypsy/DIRS1	479	931096	2.61
	Retroviral	0	0	0
DNA transposons	hobo-Activator	0	0	0
	Tc1-IS630-Pogo	52	65933	0.18
	En-Spm	0	0	0
	MULE-MuDR	5	3137	0.01
	PiggyBac	0	0	0
	Tourist/Harbinger	4	851	0
	Other	0	0	0
Rolling-circles		178	359224	1.01
Unclassified		3389	1898471	5.31
Total interspersed repeats:			4111641	11.5
Simple repeats		2672	123079	0.34
Low complexity		338	16634	0.05
Total bases masked			4816096	13.48

## Sheet: Table S8
Table S8 Statistics on Small RNAs in G. frondosa CH1 genome
tRNA	342
snoRNA	7
snRNA	26
sRNA	1

## Sheet: Table S9
Table S9 Statistics on gene function annotation in G. frondosa CH1 genome
database	number	percentage
eggNOG	7889	0.6381
GO	3630	0.2936
COG/KOG	7889	0.6381
KEGG	2837	0.2295
NR	11698	0.9462

## Sheet: Table S10
Table S10 Cluster analysis of 12 fungi gene families based on genomic data
Number of species	12
Number of genes	158596
Number of genes in orthogroups	140045
Number of unassigned genes	18551
Percentage of genes in orthogroups	88.3
Percentage of unassigned genes	11.7
Number of orthogroups	13817
Number of species-specific orthogroups	3352
Number of genes in species-specific orthogroups	13060
Percentage of genes in species-specific orthogroups	8.2
Mean orthogroup size	10.1
Median orthogroup size	10
G50 (assigned genes)	12
G50 (all genes)	12
O50 (assigned genes)	3532
O50 (all genes)	4305
Number of orthogroups with all species present	3668
Number of single-copy orthogroups	2009

[truncated: 4 more sheets: Table S11, Table S12, Table S13, Table S14]
